# Supplementary material for: Butterfly Effect in Chaotic Image Segmentation
Source: Entropy (Basel). 2020 Sep 15;22(9):1028. doi: 10.3390/e22091028 (PMC7597087; doi:10.3390/e22091028)
Supplement: Supplementary file 1 [file entropy-22-01028-s001.zip]

Archive with 5 entries (5 files):
- 2d_mri.png
- 3d_mri_full.png
- 3d_mri_stitch.png
- berkeley.png
- synthetic.png
